# Supplementary material for: Grain filling in barley relies on developmentally controlled programmed cell death
Source: Commun Biol. 2021 Mar 30;4:428. doi: 10.1038/s42003-021-01953-1 (PMC8009944; doi:10.1038/s42003-021-01953-1)
Supplement: Supplementary file 4 — Supplementary Data 1 [file 42003_2021_1953_MOESM4_ESM.xlsx]

## Sheet: Table1
Supplementary Table 1. Untargeted metabolite analysis of developing grains in response to suppression of VPE2a-VPE2d genes.							Notes: 1 – “+” – full match; “+/-” – partial match; “-” – no match 2 – P-value calculated by ANOVA and Tukey HSC post-hoc 3 – Adjusted P-value calculated using Benjamini-Hochberg correction; “NA” – not applicable due to manual annotation 4 – ChemSpider search by mass or formula was performed in KEGG, NIST and ChEBI public databases
					Annotation source 1					RSD QC Areas [%]		Log2 Fold Change (VPE2i11 / GP):				P-value 2 (VPE2i11 / GP):				Adj. P-value 3 (VPE2i11 / GP):
Compound Name	Formula	Molecular Weight	RT [min]	Analytical Method	Predict. Composition	mz Cloud	Chem Spider 4	Meta bolika	Inhouse Mass Library	Raw Areas	Norm. Areas	3 DAF	6 DAF	9 DAF	12 DAF	3 DAF	6 DAF	9 DAF	12 DAF	3 DAF	6 DAF	9 DAF	12 DAF
2-Aminoadipate	C6 H11 N O4	161.069	2.698	IC/MS	+	-	-	+/-	+	21	17	-0.37	-0.3	-0.53	-0.9	0.409159	0.986926	0.137287	0.790786	1	1	0.797663	1
2-Isopropylmalate	C7 H12 O5	176.068	13.072	IC/MS	+	+/-	-	+/-	+	27	24	-0.23	-0.48	-0.68	-2.05	0.994382	0.980095	0.21087	1.92203e-05	1	1	0.983261	0.00527798
2-Oxoglutarate	C5 H6 O5	146.022	13.823	IC/MS	+	-	+/-	+	+	22	21	-0.81	-0.35	-0.49	-1.13	0.610049	0.960766	0.0478021	0.0187864	1	1	0.435114	0.144087
2-P-glycerate	C3 H7 O7 P	185.993	16.824	IC/MS	+	-	+/-	+/-	+	19	17	-0.71	-0.39	-0.91	-1.88	0.968664	0.988367	0.189837	0.259869	1	1	0.925504	0.696316
2-P-glycolate	C2 H5 O6 P	155.982	16.962	IC/MS	+	-	+/-	-	+	24	21	-0.26	0.25	0.61	-0.95	0.999999	0.943264	0.999984	0.774587	1	1	1	1
2-Ureido-Gly	C3 H7 N3 O3	133.049	2.834	IC/MS	+	-	-	+/-	+	15	14	0.97	0.28	0.36	-0.05	0.82552	0.999817	1	0.98553	1	1	1	1
3-Sulfinoalanine	C3 H7 N O4 S	153.01	9.289	IC/MS	+	+	-	+	-	29	26	-0.09	-0.18	-0.43	-1.21	0.999991	1	0.100397	0.0570222	1	1	0.677196	0.29066
4-Aminohippuric acid	C9 H10 N2 O3	194.07	2.763	IC/MS	-	+	-	-	-	9	9	-0.19	0.62	0.53	-0.14	0.999998	0.825788	0.947302	0.999955	1	1	1	1
6-P-gluconate	C6 H13 O10 P	276.025	16.513	IC/MS	+	-	+/-	+/-	+	25	23	-0.34	-0.58	-0.63	-1.29	0.982252	0.86025	0.0532969	0.0267307	1	1	0.46041	0.180638
ACC	C4 H7 N O2	101.048	0.863	LC/MS	+	-	-	+/-	+	31	27	-0.14	0.04	0.3	0.17	1	0.990225	0.998461	0.999973	1	1	1	1
Adenosine	C10 H13 N5 O4	267.096	1.172	LC/MS	+	+	-	+	-	24	24	-0.43	-1.36	-1.63	-1.88	0.997037	0.725825	0.00209247	0.00589692	1	1	0.0253572	0.089892
ADP	C10 H15 N5 O10 P2	427.029	17.788	IC/MS	+	+/-	+/-	+/-	+	24	23	-0.53	-0.31	-0.3	-1.27	0.996969	0.999764	0.252003	0.0328029	1	1	1	0.203428
ADP-glucose	C16 H25 N5 O15 P2	589.082	16.097	IC/MS	+	+/-	+/-	+/-	+	30	26	0.11	-2.2	-1.69	-2.86	0.999992	0.997327	0.161244	0.0555586	1	1	0.861133	0.285564
Ala	C3 H7 N O2	89.0476	0.835	LC/MS	+	+/-	-	+/-	+	7	7	-0.42	-0.48	-1.27	-1.12	0.981215	0.950673	9.26701e-05	0.359821	1	1	0.00156561	1
Ala	C3 H7 N O2	89.0476	10.835	IC/MS	+	-	-	+/-	+	23	18	-0.52	0.63	-0.53	-0.75	0.999909	1	0.994699	0.99002	1	1	1	1
Allantoate	C4 H8 N4 O4	176.054	2.833	IC/MS	+	-	-	+	+	17	15	1.02	0.08	0.32	0.05	0.637432	1	1	0.988931	1	1	1	1
Allantoin	C4 H6 N4 O3	158.044	3.455	IC/MS	+	-	-	+/-	+	23	13	0.25	-0.85	-1.05	-0.77	0.992649	0.0267985	0.000468276	0.0300556	1	0.380929	0.0177368	0.193709
AMP	C10 H14 N5 O7 P	347.063	15.763	IC/MS	+	+	+	+	+	31	28	-0.18	-0.16	-0.7	-1.9	1	1	0.00594997	0.00264844	1	1	0.0945086	0.0393578
Anthranilate	C7 H7 N O2	137.048	0.883	LC/MS	+	+/-	-	+	+	29	23	0.62	0.59	1.16	1.06	0.962381	0.978682	0.882995	0.854538	1	1	1	1
Arg	C6 H14 N4 O2	174.111	0.697	LC/MS	+	+	-	+	-	26	3	-0.8	-1.61	-1.61	-2.25	0.410767	0.00181422	0.000975852	1.20091e-05	1	0.0197557	0.0124471	0.000577358
Ascorbate	C6 H8 O6	176.032	11.951	IC/MS	+	+/-	+/-	+/-	+	40	38	-1.05396	-0.700262	-0.700684	0.157891	0.0127555	0.00368692	0.30359	0.859784	NA	NA	NA	NA
Asn	C4 H8 N2 O3	132.053	0.849	LC/MS	+	+/-	-	+/-	+	16	15	0.75	0.21	0.09	0.47	0.62392	0.9972	1	0.180721	1	1	1	1
Asp	C4 H7 N O4	133.037	0.897	LC/MS	+	+	-	+	-	26	17	0.03	0.42	0.17	0.26	0.997588	0.531806	0.998219	0.999999	1	1	1	1
ATP	C10 H16 N5 O13 P3	506.995	18.623	IC/MS	+	+	+/-	+	+	22	20	-0.63	-0.58	-0.63	-1.33	0.810257	0.837084	0.158868	0.00646998	1	1	0.854877	0.070796
CDP	C9 H15 N3 O11 P2	403.018	17.024	IC/MS	+	-	+/-	+	+	19	17	0.17	0.33	0.2	-0.9	0.999978	1	0.950392	0.253333	1	1	1	0.685854
Choline	C5 H13 N O	103.1	0.722	LC/MS	+	+	-	-	-	13	9	0.73	-0.16	-0.34	-0.09	0.0277399	0.990613	0.786781	0.998891	0.275197	1	1	1
cis-Aconitate	C6 H6 O6	174.016	17.259	IC/MS	+	-	+/-	+/-	+	14	11	0.3	0.27	0.47	-0.23	0.999162	0.994257	0.98485	0.855649	1	1	1	1
Citramalate	C5 H8 O5	148.037	17.094	IC/MS	+	-	+/-	+/-	+	13	12	-0.44	-0.23	-0.93	-0.87	0.987972	0.999717	0.195091	0.345701	1	1	0.93632	0.842764
Citrate	C6 H8 O7	192.027	17.087	IC/MS	+	+	+	+	+	8	8	-0.25	-0.19	-0.1	-1.04	0.997396	0.999915	0.49143	0.0875875	1	1	1	0.374137
CMP	C9 H14 N3 O8 P	323.052	10.458	IC/MS	+	-	+/-	+	+	26	23	0.19	-0.04	-0.24	-0.81	0.998916	0.999486	0.649132	0.148959	1	1	1	0.507945
CTP	C9 H16 N3 O14 P3	482.984	17.847	IC/MS	+	-	+	+	+	22	19	-0.46	-0.34	0.11	-0.98	0.966764	0.999157	0.999924	0.0959609	1	1	1	0.392583
Cysteic acid	C3 H7 N O5 S	169.004	12.308	IC/MS	+	+/-	-	+/-	+	21	19	-0.34	0.02	-0.46	-1.31	0.999997	0.999997	0.165113	0.0297145	1	1	0.868606	0.193065
dADP	C10 H15 N5 O9 P2	411.035	17.632	IC/MS	+/-	-	+	+	+	24	22	-0.27	0.24	-0.2	-1.25	1	1	0.28084	0.211283	1	1	1	0.62148
dCTP	C9 H16 N3 O13 P3	466.989	17.663	IC/MS	-	-	+/-	+	+	28	25	-0.47	-0.36	-0.61	-1.59	0.982828	0.982378	0.0893202	0.00946623	1	1	0.626514	0.0885819
Dihydroxyacetone-P	C3 H7 O6 P	169.998	17.444	IC/MS	-	-	+/-	+/-	+	24	21	-0.05	0.14	0.2	-1.14	1	1	0.997046	0.448767	1	1	1	0.988251
dTTP	C10 H17 N2 O14 P3	481.989	19.188	IC/MS	-	-	+/-	+	+	26	22	-0.59	-0.38	-0.27	-1.55	0.931593	0.997913	0.193236	0.0321517	1	1	0.932835	0.200897
Epicatechin	C15 H14 O6	290.078	6.929	LC/MS	-	+	-	-	-	10	5	-0.03	-5.22	-1.5	-0.21	1	0.0140623	0.660684	0.791072	1	0.123788	1	1
Erythrose 4-P	C4 H9 O7 P	200.009	17.51	IC/MS	+	-	-	+/-	+	19	18	-0.73	-0.45	-1.84	-1.65	0.964655	0.970404	0.00508164	0.00287221	1	1	0.0851088	0.0415964
FMN	C17 H21 N4 O9 P	456.105	19.944	IC/MS	+/-	-	+/-	+	+	26	21	-0.41	-0.2	-0.02	-1.56	0.99994	0.997891	0.796757	0.0815305	1	1	1	0.357168
Fructose 1,6-PP	C6 H14 O12 P2	339.996	17.712	IC/MS	+	+/-	+/-	+/-	+	23	21	-0.94	-0.74	-0.55	-0.94	0.768029	0.711524	0.793557	0.125408	1	1	1	0.46213
Fructose 6-P	C6 H13 O9 P	260.029	14.201	IC/MS	+	+/-	+/-	+/-	+	30	26	-0.74	-0.71	-0.4	-1.28	0.733023	0.572771	0.0497209	0.00885909	1	1	0.441769	0.0851321
Fumarate	C4 H4 O4	116.011	15.145	IC/MS	+	-	+/-	+	-	38	34	-0.4	-0.08	-0.32	-1.66	0.992032	0.999171	0.422837	0.0529747	1	1	1	0.276321
GABA	C4 H9 N O2	103.063	0.735	LC/MS	+	-	-	+	-	5	5	0.18	-0.13	-0.02	-0.3	0.999999	1	0.442214	0.999762	1	1	1	1
Galactose 6-P	C6 H13 O9 P	260.029	12.277	IC/MS	+	+	+/-	+/-	-	23	21	-0.06	-0.01	-0.88	-1.81	0.999775	1	0.00891574	0.00225368	1	1	0.126551	0.0348965
Galacturonate	C6 H10 O7	194.043	4.675	IC/MS	+	+/-	+/-	+/-	+	20	19	-0.55	-0.72	-0.07	-0.8	0.805869	0.406748	0.392328	0.248468	1	1	1	0.678638
GDP	C10 H15 N5 O11 P2	443.024	20.023	IC/MS	+	+	+/-	+	+	27	25	-0.13	-0.28	-0.54	-1.17	1	0.999517	0.320755	0.0227981	1	1	1	0.166062
GDP-mannose	C16 H25 N5 O16 P2	605.077	18.37	IC/MS	+	+/-	+/-	+/-	+	30	28	-0.41	-0.17	-0.75	-1.98	0.991904	1	0.0310097	0.0058098	1	1	0.324811	0.0674704
Gln	C5 H10 N2 O3	146.069	0.848	LC/MS	+	+/-	-	+/-	+	23	19	-0.22	-0.16	0.26	-0.3	0.997347	0.98132	0.83105	0.999912	1	1	1	1
Glu	C5 H9 N O4	147.053	0.868	LC/MS	+	+/-	-	+/-	+	20	17	0.25	0.24	0.09	0.05	0.999999	0.999972	0.112345	1	1	1	0.55288	1
Gluconate	C6 H12 O7	196.058	2.87	IC/MS	+	+/-	+	+/-	+	15	14	0.33	0.77	0.27	-1.06	0.99665	0.736365	0.996531	0.676775	1	1	1	1
Glucosamine 6-P	C6 H14 N O8 P	259.045	7.146	IC/MS	+	-	-	+/-	+	23	21	1.38	1.09	-0.03	-1.01	0.0326057	0.320536	0.99795	0.92453	0.399918	1	1	1
Glucose 1,6-PP	C6 H14 O12 P2	339.996	17.283	IC/MS	+	+/-	-	+/-	+	17	15	0.21	-0.03	-0.79	-1.98	1	0.999997	0.0939103	0.000373775	1	1	0.652681	0.0141574
Glucose 1-P	C6 H13 O9 P	260.029	7.66	IC/MS	+	+/-	+/-	+	-	21	19	0.16	0.36	-0.27	-1.1	0.982984	0.975441	0.539994	0.236106	1	1	1	0.663772
Glucose 6-P	C6 H13 O9 P	260.029	13.557	IC/MS	+	+/-	+/-	+/-	+	19	17	-0.79	-0.75	-0.71	-1.44	0.402455	0.862225	0.0304468	0.0473467	1	1	0.320342	0.256193
Glucuronate	C6 H10 O7	194.043	5.449	IC/MS	+	-	+/-	+/-	+	22	20	-0.66	-0.05	0.54	-0.53	0.663412	0.999998	1	0.969929	1	1	1	1
Glutathione (reduced)	C10 H17 N3 O6 S	307.083	1.172	LC/MS	+	+	-	+	-	37	22	-1.75	-1.77	-0.85	-0.8	0.0665448	0.575525	0.029406	0.946523	0.572254	1	0.21125	1
Gly	C2 H5 N O2	75.0322	0.827	LC/MS	+	+/-	-	+/-	+	10	9	0.41	0.11	-1.17	-1.01	0.993942	0.99293	0.000261751	0.218353	1	1	0.00408985	1
Glycerate	C3 H6 O4	106.026	2.956	IC/MS	+	-	+/-	+/-	+	20	19	-0.03	-0.11	0.24	-0.2	0.999977	1	0.985214	0.99598	1	1	1	1
Glycerol 3-P	C3 H9 O6 P	172.014	7.922	IC/MS	+	+/-	+/-	+/-	+	24	21	1.37	1.13	-0.61	-0.98	0.0162313	0.131042	0.333464	0.673632	0.218369	1	1	1
Glycolate	C2 H4 O3	76.016	2.933	IC/MS	+	-	-	+	+	11	10	-0.44	-0.14	-0.3	-0.55	0.891048	0.999572	0.680365	0.999993	1	1	1	1
GMP	C10 H14 N5 O8 P	363.058	18.364	IC/MS	+	+	+/-	+	+	28	26	-0.48	-0.44	-0.37	-1.11	0.999979	0.992854	0.340983	0.0968253	1	1	1	0.394023
GTP	C10 H16 N5 O14 P3	522.99	22.582	IC/MS	+	+	+/-	+	+	20	16	-0.36	-0.43	-0.89	-1.26	0.877135	0.738439	0.186422	0.000442155	1	1	0.92163	0.0153184
h-Cys	C4 H9 N O5 S	183.02	10.757	IC/MS	+	-	-	-	+	21	18	-0.35	-0.24	-0.51	-0.91	0.99941	0.986801	0.170993	0.214766	1	1	0.87818	0.628608
Hexaric acid	C6 H10 O8	210.037	10.125	IC/MS	+	+/-	+/-	+/-	+	23	20	-0.72	-0.43	-0.23	-0.75	0.773492	0.772804	0.616277	0.326436	1	1	1	0.809352
Hippurate	C9 H9 N O3	179.058	17.255	IC/MS	+	-	-	+/-	+	18	14	0.35	-0.22	-0.45	-0.24	0.989204	0.82753	0.830079	0.862816	1	1	1	1
His	C6 H9 N3 O2	155.069	0.701	LC/MS	+	+/-	-	+/-	+	11	9	-0.06	-0.69	-0.89	-0.67	0.998786	0.103118	0.00370802	0.448374	1	0.638109	0.0421366	1
Ile	C6 H13 N O2	131.094	1.174	LC/MS	+	+	-	+	-	15	11	-0.19	-0.51	-0.61	-0.36	0.999999	0.99133	0.0250565	0.999462	1	1	0.182096	1
Indole-3-acrylic acid	C11 H9 N O2	187.063	2.642	LC/MS	+	+	-	-	-	23	16	-0.26	-1.52	-1.44	-1.99	0.960423	1.39404e-05	1.33638e-06	6.41734e-08	1	0.000248936	2.90277e-05	6.68473e-06
Inosine-5'-monophosphate (IMP)	C10 H13 N4 O8 P	348.047	18.263	IC/MS	+	+	-	+	-	34	28	-0.33	0.08	0.62	-0.74	1	0.997847	1	0.996237	1	1	1	1
Isoamylamine	C5 H13 N	87.1047	0.97	LC/MS	+	+	-	-	-	15	11	0.02	0.43	0.91	1.11	1	0.987695	0.999997	0.990768	1	1	1	1
Isocitrate	C6 H8 O7	192.027	17.261	IC/MS	+	+/-	+	+/-	+	13	12	0.37	0.28	0.44	-0.27	0.999466	0.998923	0.965363	0.788477	1	1	1	1
Lactate	C3 H6 O3	90.0316	2.977	IC/MS	+	-	+/-	+/-	+	94	58	-0.45852	0.102214	-0.970118	-0.388921	0.00229841	0.966235	0.00610606	0.307767	NA	NA	NA	NA
Leu	C6 H13 N O2	131.094	0.976	LC/MS	+	+	-	+/-	-	40	25	-0.02	-0.15	-0.28	-0.58	1	1	0.0716712	0.999997	1	1	0.400906	1
Lys	C6 H14 N2 O2	146.105	0.691	LC/MS	+	+/-	-	+/-	+	21	18	-0.79	-0.45	-0.97	-0.66	0.177689	0.695984	0.00716348	0.462914	1	1	0.0688796	1
Malate	C4 H6 O5	134.021	10.611	IC/MS	+	+/-	+/-	+/-	+	10	9	-0.16	-0.08	0.18	-0.95	0.999984	0.99995	0.865774	0.246029	1	1	1	0.677394
Mannose 1-P	C6 H13 O9 P	260.029	8.006	IC/MS	+	+/-	+/-	+/-	+	24	22	-0.24	-0.44	-0.59	-1.14	0.999999	0.993774	0.0812623	0.0106781	1	1	0.608109	0.095035
Mannose 6-P	C6 H13 O9 P	260.029	14.722	IC/MS	+	+/-	+/-	+/-	+	22	20	-0.83	-0.78	-0.88	-1.89	0.551928	0.469064	0.00265872	0.00095936	1	1	0.0574191	0.0227778
Met	C5 H11 N O2 S	149.051	0.971	LC/MS	+	+	-	+	-	20	14	-0.45	-1.35	-1.11	-1.71	0.999853	0.56881	0.00187294	0.252834	1	1	0.0234118	1
NAc-glucosamine 1-P	C8 H16 N O9 P	301.056	6.77	IC/MS	+	-	-	+/-	+	17	16	-0.37	-0.34	-0.91	-1.11	0.956525	0.741281	0.000335618	0.00723196	1	1	0.0140934	0.0765491
NADH	C21 H29 N7 O14 P2	665.125	17.41	IC/MS	+	-	+/-	+	+	40	36	-1.56	-2.16	-1.2	-1.74	0.0454552	0.00543208	0.00763068	0.00205688	0.527881	0.105963	0.115256	0.0339063
NADPH	C21 H30 N7 O17 P3	745.091	18.707	IC/MS	+	+	+/-	+	+	41	37	-3.44	-3.73	-2.27	-3.42	0.000466301	2.16563e-06	7.79299e-05	0.000913619	0.011146	0.000126947	0.00564304	0.0221199
N-Carbamoyl-Asp	C5 H8 N2 O5	176.043	9.685	IC/MS	+	-	-	+/-	+	27	24	-0.25	-0.3	-0.17	-1.3	0.999901	0.997777	0.834294	0.143611	1	1	1	0.497475
Orotate	C5 H4 N2 O4	156.017	16.881	IC/MS	+	-	-	+	-	29	26	-0.01	-1.37	-0.12	-1.45	0.999981	0.294142	0.982433	0.279588	1	1	1	0.729952
Oxalate	C2 H2 O4	89.9953	14.83	IC/MS	+	-	+/-	-	+	19	17	-0.53	-0.21	-0.23	-0.92	0.909369	0.988673	0.339566	0.256323	1	1	1	0.689691
Pantothenate	C9 H17 N O5	219.11	3.012	IC/MS	+	+/-	+/-	+/-	+	11	10	-0.34	-0.22	-0.1	-0.12	0.22427	0.90186	0.981493	0.999015	1	1	1	1
Phe	C9 H11 N O2	165.079	1.625	LC/MS	+	+	-	+	-	42	33	0.48	-0.1	-0.22	-0.08	0.81417	0.999691	0.988374	0.998743	1	1	1	1
Phosphate	H3 O4 P	97.9767	16.675	IC/MS	-	-	+	+	+	6	5	-0.18	-0.16	-0.02	-0.86	0.999983	0.999914	0.407479	0.133305	1	1	1	0.479121
Phosphoenolpyruvic acid	C3 H5 O6 P	167.982	17.387	IC/MS	+	+	+/-	+/-	-	25	22	-1.11	-0.18	-0.85	-2	0.525433	0.986918	0.439058	0.642089	1	1	1	1
Pipecolic acid	C6 H11 N O2	129.079	0.939	LC/MS	+	+	-	+	-	28	19	-0.78	-0.86	-0.51	-0.53	0.968451	0.987515	0.0372048	0.734878	1	1	0.250032	1
Pro	C5 H9 N O2	115.063	0.893	LC/MS	+	+/-	-	+/-	+	15	12	-0.44	-0.73	-0.54	-0.14	0.999886	0.962948	0.0456595	0.998195	1	1	0.285372	1
Pyroglutamate	C5 H7 N O3	129.042	1.307	LC/MS	+	+	-	+	-	15	15	0.36	-0.31	-0.48	-0.46	0.997837	0.999404	0.0815836	0.999796	1	1	0.443011	1
Pyrophosphate	H4 O7 P2	177.943	17.607	IC/MS	-	-	+	+/-	+	48	36	0.72	0.33	0.62	0.64	0.368344	0.782469	0.436238	0.999998	1	1	1	1
Pyruvate	C3 H4 O3	88.016	3.933	IC/MS	+	-	+	+	+	38	30	-0.81	-0.31	-1.59	-1.09	0.106951	0.909853	4.32472e-06	0.000665841	1	1	0.00105463	0.0186284
Quinic acid	C7 H12 O6	192.063	2.765	IC/MS	+	+/-	-	+/-	+	10	9	-0.12	0.52	0.58	-0.25	0.999997	0.994654	0.967666	0.99965	1	1	1	1
Ribonate	C5 H10 O6	166.048	2.958	IC/MS	+	-	+	+/-	+	33	32	0.08	-0.07	0.35	-0.32	1	0.797804	0.999881	0.999995	1	1	1	1
Sedoheptulose 7-P	C7 H15 O10 P	290.04	15.725	IC/MS	+	+/-	+/-	+/-	+	23	21	-0.76	-0.71	-0.99	-3.04	0.954748	0.999445	0.00864441	0.000367618	1	1	0.124765	0.0141418
Ser	C3 H7 N O3	105.042	0.848	LC/MS	+	+/-	-	+/-	+	18	15	-0.21	-0.17	0.23	-0.09	0.934121	0.835997	0.999936	1	1	1	1	1
Shikimate	C7 H10 O5	174.053	3.068	IC/MS	+	-	-	+	+	11	10	-0.43	0.06	0.44	-0.46	0.976373	0.999979	0.99905	0.999996	1	1	1	1
Succinate	C4 H6 O4	118.027	10.532	IC/MS	+	-	+	+	+	14	12	-0.18	0.33	-0.21	-0.53	1	0.490506	0.662691	0.432806	1	1	1	0.966375
Sucrose 6-P	C12 H23 O14 P	422.083	9.594	IC/MS	+/-	-	+/-	+/-	+	22	21	0.44	0.57	0.53	-0.53	0.865886	0.787833	0.999682	0.541043	1	1	1	1
Sulfate	H2 O4 S	97.9673	13.376	IC/MS	-	-	-	+	+	9	8	-0.42	-0.21	-0.3	-1.03	0.981776	0.994074	0.420307	0.0493641	1	1	1	0.265918
Tartarate	C4 H6 O6	150.016	11.47	IC/MS	+	-	+/-	-	+	77	50	-0.090165	-0.201733	-0.502031	-0.523593	0.714865	0.168671	0.0343426	0.0926873	NA	NA	NA	NA
Tartronate	C3 H4 O5	120.006	13.104	IC/MS	+	-	+	-	+	24	17	-0.98	-0.52	-0.38	-0.95	0.0710503	0.23845	0.488041	0.0265849	0.750755	1	1	0.180638
Taurine	C2 H7 N O3 S	125.015	3.093	IC/MS	+	-	-	+	+	25	19	-1.03	-0.41	-1.04	-0.29	0.00651792	0.744011	0.0326522	0.880626	0.102866	1	0.336359	1
Thr	C4 H9 N O3	119.058	0.857	LC/MS	+	+/-	-	+/-	+	15	13	-0.06	-0.03	-0.07	0.16	0.999992	1	0.0555599	0.999716	1	1	0.330714	1
Threonate	C4 H8 O5	136.037	2.928	IC/MS	+	-	+	-	+	11	10	-0.44	-0.14	-0.3	-0.55	0.922425	0.99973	0.752335	0.99399	1	1	1	1
Thymidine 5'-diphosphate	C10 H16 N2 O11 P2	402.023	18.205	IC/MS	+/-	+	-	+	-	27	26	-0.19	0.01	0.03	-0.87	1	1	0.616056	0.231498	1	1	1	0.659533
Thymidine 5'-monophosphate	C10 H15 N2 O8 P	322.056	17.164	IC/MS	+	+	-	+	-	23	21	-0.67	-0.19	-0.35	-1.61	0.934306	0.999833	0.0797152	0.0105469	1	1	0.603873	0.095035
trans-Aconitate	C6 H6 O6	174.016	17.4	IC/MS	+	-	+/-	+	+	17	15	-0.29	-0.28	0.27	-1.77	0.988406	0.939402	0.998468	0.14563	1	1	1	0.501806
Trehalose 6-P	C12 H23 O14 P	422.082	7.603	IC/MS	+	-	+/-	+/-	+	20	18	-0.34	0.6	0.5	-1.11	1	0.953816	0.997706	0.0966156	1	1	1	0.39382
Trp	C11 H12 N2 O2	204.09	2.701	LC/MS	+	+	-	+	-	23	16	-0.26	-1.51	-1.44	-1.99	0.959043	1.32274e-05	1.34688e-06	6.11939e-08	1	0.00024315	2.90277e-05	6.68473e-06
Tyr	C9 H11 N O3	181.074	0.97	LC/MS	+	+	-	+	-	34	22	0.3	-0.28	-0.36	-0.71	0.999173	0.999861	0.141857	0.728926	1	1	0.66662	1
UDP	C9 H14 N2 O12 P2	404.002	18.504	IC/MS	+	+	+/-	+	+	23	21	-0.27	-0.03	0.11	-0.7	0.999998	0.99986	0.741514	0.358821	1	1	1	0.857686
UDP-Glucose	C15 H24 N2 O17 P2	566.055	17.533	IC/MS	+	+/-	+/-	+/-	+	32	30	-0.38	-0.47	0.14	-1.15	0.999153	0.998772	0.571692	0.169521	1	1	1	0.544148
UDP-NAc-glucosamine	C17 H27 N3 O17 P2	607.081	17.202	IC/MS	+	+/-	+/-	+/-	+	21	19	-0.45	-0.08	-0.11	-1.05	0.993232	0.999139	0.237286	0.203604	1	1	1	0.606119
UMP	C9 H13 N2 O9 P	324.036	17.514	IC/MS	+	+	+/-	+	+	36	36	-0.57	-0.46	0.2	-1.15	0.992087	0.995274	0.717491	0.192301	1	1	1	0.589595
Uric acid	C5 H4 N4 O3	168.028	17.841	IC/MS	+	-	-	+/-	+	59	34	0.128673	-0.0934887	-1.23981	-0.810323	0.96406	0.448302	0.0250661	0.098795	NA	NA	NA	NA
UTP	C9 H15 N2 O15 P3	483.968	19.675	IC/MS	+	-	+	+	+	19	17	-0.49	-0.53	-0.39	-0.84	0.914593	0.877398	0.357675	0.0664415	1	1	1	0.317883
Val	C5 H11 N O2	117.079	0.893	LC/MS	+	+/-	-	+/-	+	21	16	-0.2	-0.37	-0.23	-0.61	0.995483	0.557999	0.364234	0.122701	1	1	1	0.930789
