# Supplementary material for: Grain filling in barley relies on developmentally controlled programmed cell death
Source: Commun Biol. 2021 Mar 30;4:428. doi: 10.1038/s42003-021-01953-1 (PMC8009944; doi:10.1038/s42003-021-01953-1)
Supplement: Supplementary file 5 — Supplementary Data 2 [file 42003_2021_1953_MOESM5_ESM.xlsx]

## Sheet: Fig.2b
	Supplementary Data to the Fig. 2b. Summary of qRT-PCR of VPE2a-VPE2d genes in different tissues and developing starges of barley.
	tissue	gene	biol. rep. 1	biol. rep. 2	biol. rep. 3	mean	sd
	ES, 8 DAF	VPE2a	1.77906	1.88372	1.40909	1.69062	0.249366
		VPE2b	2.97512	3.50097	2.99888	3.15832	0.296982
		VPE2c	0.203529	0.192465	0.206045	0.200679	0.00722435
		VPE2d	0.723604	0.810709	0.830598	0.788304	0.056907
	young roots	VPE2a	0.007139	0.00670138	0.0106387	0.00815969	0.002158
		VPE2b	0.00806761	0.00527656	0.00589039	0.00641152	0.00146668
		VPE2c	0.191181	0.205805	0.291277	0.229421	0.0540654
		VPE2d	0.00445419	0.000868556	0.000502936	0.00194189	0.00218338
	young shoots	VPE2a	0.0276464	0.0289138	0.0329653	0.0298418	0.00277824
		VPE2b	0.0402778	0.0345513	0.0335598	0.0361296	0.0036265
		VPE2c	0.116271	0.0832181	0.164023	0.12117	0.0406246
		VPE2d	0.00652877	0.00695186	0.00825319	0.00724461	0.000898709
	hypocotyle	VPE2a	n.d	n.d.	n.d.	0.0105518	0.0182762
		VPE2b	n.d	n.d	n.d	0.00491858	0.00851923
		VPE2c	0.0971807	0.0560662	0.090047	0.081098	0.0219697
		VPE2d	0.000596527	0.00100556	n.d.	0.000534029	0.000505685
	nodes	VPE2a	0.0307329	0.027405	0.019404	0.0258473	0.00582288
		VPE2b	0.023489	0.0138627	0.0164994	0.0179504	0.00497446
		VPE2c	0.271595	0.234226	0.306095	0.270639	0.0359442
		VPE2d	0.00405649	0.00325498	0.00834429	0.00521859	0.00273644
	internode	VPE2a	0.0421881	0.0236934	0.0276953	0.0311922	0.00973061
		VPE2b	0.011046	0.0256826	0.00846107	0.0150632	0.009287
		VPE2c	0.320317	0.34398	0.406406	0.356901	0.0444754
		VPE2d	0.0101702	0.0106682	0.0173441	0.0127275	0.00400586
	flag leaf	VPE2a	0.016037	0.00543939	0.0186055	0.0133606	0.00697919
		VPE2b	0.010835	0.0143535	0.00411345	0.00976731	0.00520284
		VPE2c	0.159422	0.106284	0.136735	0.134147	0.0266633
		VPE2d	0.00272206	0.00213336	0.00132843	0.00206128	0.000699604
	husk	VPE2a	0.00470542	0.00190743	0.00519508	0.00393598	0.00177375
		VPE2b	0.00492136	0.00101743	0.00178299	0.00257393	0.00206866
		VPE2c	0.130337	0.1145	0.124734	0.12319	0.00803075
		VPE2d	0.0152728	0.01313	0.0124568	0.0136199	0.00147053
	gynoecium, 0 DAF	VPE2a	0.00168636	0.00342724	0.00271716	0.00261025	0.00087535
		VPE2b	0.00361241	0.00249867	0.00152992	0.002547	0.00104209
		VPE2c	0.151876	0.136535	0.128144	0.138852	0.0120344
		VPE2d	0.000631391	0.000604006	0.00180492	0.00101344	0.000685579
	anther, 0 DAF	VPE2a	1.55868	1.23945	1.28811	1.36208	0.171993
		VPE2b	1.27259	1.32084	1.08003	1.22449	0.127407
		VPE2c	4.05774	3.39176	3.29337	3.58095	0.415826
		VPE2d	1.43466	0.872232	0.87155	1.05948	0.324914

## Sheet: Fig. 3a
Supplementary Data to the Fig. 3a. Summary of qRT-PCR of VPE2a-VPE2d genes in the transgenic grains.
		VPE2a								VPE2b								VPE2d
		biological repetitions								biological repetitions								biological repetitions
developmental starge	Line	1	2	3	4	mean	sd	P-value		1	2	3	4	mean	sd	P-value		1	2	3	4	mean	sd	P-value
3 DAF	WT	1.36897	2.1555	2.00282	1.71277	1.81001	0.300213			3.95916	6.88853	5.90375	5.97635	5.68195	1.06767			0.0200297	0.0182204	0.0150477	0.0156544	0.0172381	0.00200399
	VPE2i-5	0.881436	0.744235	0.748339	0.732204	0.776554	0.0608437	0.00110737		3.03215	4.09839	3.67058	3.889	3.67253	0.399469	0.0224221		0.0117355	0.0134476	0.0132919	0.0103706	0.0122114	0.00125603	0.0103151
	VPE2i-11	0.303718	0.780098	0.343811	0.607391	0.508754	0.195322	0.000750068		2.63496	3.19119	3.50349	2.85327	3.04573	0.33033	0.00646129		0.00481412	0.0134217	0.00893372	0.0113396	0.0096273	0.00320068	0.0129708
	VPE2i-16	0.327154	1.1371	0.980885	0.41068	0.713955	0.350675	0.00626905		1.77098	3.41572	3.63095	2.2923	2.77749	0.772043	0.00877947		0.00687171	0.0099156	0.00744404	0.0137351	0.00949161	0.00270385	0.00722799
	VPE2i-19	0.072608	0.540185	0.30839	0.484407	0.351398	0.182281	0.000365183		0.840887	2.80032	1.63218	2.19319	1.86664	0.722067	0.0021633		0.0111986	0.00495496	0.00158762	0.00379432	0.00538387	0.00356836	0.00241146
6 DAF	WT	1.47236	2.65147	2.78466	1.58839	2.12422	0.597122			4.37977	4.66252	5.737	5.46776	5.06176	0.557961			0.00643764	0.00559829	0.00884951	0.00795568	0.00721028	0.00126868
	VPE2i-5	0.921978	0.970257	1.26597	0.845117	1.00083	0.159451	0.0198585		2.93299	2.54416	3.57835	2.77976	2.95882	0.383564	0.00169636		0.00364056	0.00317676	0.0042364	0.00530474	0.00408961	0.000795775	0.0112415
	VPE2i-11	0.432091	0.724053	0.426526	0.314876	0.474386	0.151539	0.00354579		1.9749	2.47042	2.14447	2.61494	2.30118	0.254023	0.000234209		0.00162923	0.00210606	0.00102144	0.00481412	0.00239271	0.00144989	0.00492261
	VPE2i-16	1.18245	0.676578	0.999767	0.399026	0.814455	0.300562	0.0146118		3.07148	2.21462	2.75841	1.38891	2.35835	0.638173	0.00148176		0.00495467	0.00183065	0.00664826	0.00498456	0.00460454	0.001742	0.081113
	VPE2i-19	0.5763	0.692556	0.37467	1.07408	0.679403	0.254676	0.0084115		3.54101	3.71574	2.18346	4.04957	3.37245	0.710362	0.0177035		0.00075381	0.00179568	0.00297896	0.0014718	0.00175006	0.000803465	0.00074695
9 DAF	WT	5.86298	4.8706	5.04966	6.98673	5.69249	0.835591			8.76773	7.87878	7.60124	6.51495	7.69068	0.804015			0.0400318	0.0631753	0.0677771	0.0301267	0.0502777	0.0156814
	VPE2i-5	1.44302	1.25067	1.31118	1.44729	1.36304	0.0848677	0.000110121		2.27762	1.97568	2.77878	2.64737	2.41986	0.315481	4.21852e-05		0.0243745	0.00846508	0.0151327	0.0160848	0.0160143	0.00564945	0.0119201
	VPE2i-11	0.858538	0.552703	0.730508	0.743549	0.721324	0.109361	5.12303e-05		2.17965	1.73828	2.18236	2.76682	2.21678	0.3654	3.85903e-05		0.00132411	0.00579227	0.00213309	0.00102144	0.00256773	0.00190553	0.00195487
	VPE2i-16	0.974553	0.946127	0.585545	1.17137	0.9194	0.211368	7.34229e-05		3.23499	3.7224	2.86711	3.24473	3.26731	0.303654	0.00011109		0.00463711	0.00388704	0.000646626	0.00484173	0.00350313	0.00168707	0.00214281
	VPE2i-19	0.91107	0.753569	1.28006	1.238	1.04567	0.221003	8.68412e-05		3.27368	2.22372	4.09512	4.04971	3.41056	0.759022	0.000534513		0.00263055	0.00426891	0.0059979	0.00604963	0.00473675	0.00141148	0.00242835
12 DAF	WT	6.22623	7.92748	6.42736	4.55246	6.28338	1.19615			7.97504	10.2614	7.15915	6.69347	8.02226	1.37172			0.100814	0.077821	0.0694364	0.0653447	0.0783541	0.0137252
	VPE2i-5	0.855245	1.11376	1.70151	0.826646	1.12429	0.351522	0.000372425		1.52817	2.69937	2.57294	1.88796	2.17211	0.483235	0.000434406		0.00357904	0.00942323	0.0121423	0.0151835	0.010082	0.00427179	0.000174224
	VPE2i-11	0.681677	0.858746	0.128323	0.592985	0.565433	0.269893	0.000192972		1.78186	2.47244	2.22194	1.74448	2.05518	0.305433	0.000323535		0.00583277	0.00732389	0.012527	0.00579227	0.00786898	0.00275922	0.000125727
	VPE2i-16	0.990896	1.14633	1.18216	1.33275	1.16303	0.121533	0.0003183		1.99625	3.43335	3.8421	3.23616	3.12696	0.688425	0.0014807		0.00993319	0.0135701	0.0106591	0.00474849	0.00972774	0.00318067	0.000151323
	VPE2i-19	0.982571	1.84865	0.825713	1.98602	1.41074	0.511931	0.00063824		3.02075	5.16611	2.93922	3.32005	3.61153	0.908667	0.00352924		0.00599213	0.00448421	0.00265918	0.00467315	0.00445217	0.00118703	8.79347e-05

## Sheet: Fig. 3b
Supplementary Data to rthe Fig. 3b. Summary of caspase-like activities in the transgenic grains.
	caspase-1-like activity
		biological repetitions
Developmental starge	Line	1	2	3	4	5	6	mean	sd	P-value
6 DAF	WT	283.81	299.823	330.251	578.161	295.547	372.385	359.996	111.546
	VPE2i-5	308.743	186.743	278.656	275.149	371.081	266.591	281.161	60.0264	0.158373
	VPE2i-11	190.883	199.41	193.832	116.382	211.594	112.997	170.85	44.0885	0.00314605
	VPE2i-16	196.174	195.421	219.366	221.097	217.824	227.9	212.964	13.7368	0.00941895
	VPE2i-19	169.719	172.646	144.607	131.043	123.237	121.706	143.826	22.708	0.000905903
9 DAF	WT	296.577	352.526	260.627	268.213	273.165	293.743	290.808	33.4177
	VPE2i-5	136.788	178.903	200.957	253.914	262.368	154.433	197.894	51.5519	0.00407755
	VPE2i-11	136.22	155.262	163.49	185.07	172.756	182.585	165.897	18.3998	1.15137e-05
	VPE2i-16	165.417	161.276	244.391	177.839	173.214	262.568	197.451	44.1598	0.00204635
	VPE2i-19	198.813	124.312	124.483	123.012	162.712	162.326	149.276	30.765	1.77367e-05
	caspase-3-like activity
		biological repetitions
Developmental starge	Line	1	2	3	4	5	6	mean	sd	P-value
6 DAF	WT	254.263	324.292	299.764	417.226	320.092	319.87	322.584	53.2205
	VPE2i-5	209.651	178.181	309.775	186.277	279.25	265.622	238.126	54.1726	0.0214051
	VPE2i-11	183.056	157.748	172.196	188.002	169.812	196.436	177.875	13.9733	7.42356e-05
	VPE2i-16	155.661	228.026	208.008	292.735	264.632	236.143	230.868	47.2908	0.0102364
	VPE2i-19	111.208	101.44	125.25	128.019	130.711	156.856	125.581	18.973	6.61074e-06
9 DAF	WT	298.455	305.118	319.899	324.852	347.844	355.396	325.261	22.6774
	VPE2i-5	309.002	185.041	271.589	265.824	362.838	262.369	276.111	58.6724	0.0846493
	VPE2i-11	155.419	215.455	153.645	143.635	154.291	146.822	161.544	26.8193	4.65613e-07
	VPE2i-16	197.533	235.905	223.093	251.825	122.606	130.442	193.567	54.9441	0.000290119
	VPE2i-19	187.264	154.215	81.54	121.135	166.641	167.514	146.385	38.5528	1.91944e-06
	caspase-6-like activity
		biological repetitions
Developmental starge	Line	1	2	3	4	5	6	mean	sd	P-value
6 DAF	WT	653.101	584.004	689.717	508.815	688.472	717.441	640.258	79.164
	VPE2i-5	473.794	536.391	522.376	788.938	652.603	544.074	586.363	115.305	0.367472
	VPE2i-11	79.7	156.856	106.68	90.954	45.307	350.453	138.325	110.16	3.88513e-06
	VPE2i-16	162.061	132.375	340.119	85.565	309.163	84.576	185.643	112.021	1.03531e-05
	VPE2i-19	241.283	279.005	193.22	212.916	213.623	318.361	243.068	47.3807	9.74979e-07
9 DAF	WT	496.027	304.472	405.698	524.261	501.279	432.134	443.978	81.8602
	VPE2i-5	377.47	325.748	400.81	448.003	354.856	482.742	398.272	58.6382	0.292214
	VPE2i-11	239.609	333.01	114.892	188.064	300.707	56.944	205.538	106.836	0.00146757
	VPE2i-16	338.162	326.714	115.69	285.932	387.72	239.867	282.348	95.6861	0.0104378
	VPE2i-19	134.469	279.979	403.294	169.549	173.766	179.555	223.435	100.755	0.00194451
	caspase-8-like activity
		biological repetitions
Developmental starge	Line	1	2	3	4	5	6	mean	sd	P-value
6 DAF	WT	651.172	404.077	436.348	591.526	393.945	389.373	477.74	114.014
	VPE2i-5	196.69	210.896	537.083	579.191	337.935	315.553	362.891	161.69	0.185479
	VPE2i-11	164.519	160.859	129.484	278.064	173.019	75.311	163.543	66.5701	0.000166195
	VPE2i-16	313.965	402.453	328.387	283.008	326.126	353.489	334.571	40.395	0.0158534
	VPE2i-19	301.874	364.846	283.218	199.823	258.266	320.203	288.038	56.2441	0.00442524
9 DAF	WT	378.161	494.994	331.577	337.612	232.636	447.563	370.424	92.8431
	VPE2i-5	195.913	207.792	135.212	181.959	359.526	329.118	234.92	88.7738	0.0272332
	VPE2i-11	103.968	165.27	272.155	81.903	78.476	177.343	146.519	74.4336	0.000966753
	VPE2i-16	265.547	253.917	246.299	280.271	294.616	271.036	268.614	17.5569	0.0247648
	VPE2i-19	230.251	173.818	278.847	205.486	299.023	204.514	231.99	48.0279	0.00880992

## Sheet: Fig. 3e
Supplementary Data to the Fig 3e. Summary of the volumes of each of the various components of the caryopsis
		biological repetitions
Tissue	Line	1	2	3	mean	sd	P-value
endosperm	WT	22.4622	17.5413	24.019	22.6741	1.25236
	VPE2i-11	12.6506	11.9238	12.8858	12.4867	0.501504	0.0109363
	VPE2i-19	13.243	7.32272	12.1249	10.8969	3.14538	0.0172901
pericarp	WT	10.8615	12.3947	10.9987	11.085	0.276902
	VPE2i-11	15.2988	16.2646	13.1728	15.2454	1.04692	0.028007
	VPE2i-19	11.8581	10.3768	12.2266	11.4871	0.979103	0.931104
apoplastic cavity	WT	1.50318	1.67757	1.34041	1.50705	0.168615
	VPE2i-11	1.21813	1.07922	1.05813	1.11849	0.0869288	0.0238482
	VPE2i-19	1.05276	0.704365	0.976729	0.944617	0.127271	0.0143225
embryo	WT	0.787009	0.985108	1.07624	0.982785	0.0946359
	VPE2i-11	0.639593	0.602311	0.541684	0.59453	0.0494161	0.0169191
	VPE2i-19	0.571022	0.305711	0.448493	0.441742	0.132784	0.0114689

## Sheet: Fig. 3f
Supplementary Data to the Fig. 3f. Summary of the weight of 1,000 mature grains
			Thousand grain weight (g)
			Plant line
		Biological repetitions	WT	VPE2ai-5	VPE2ai-11	VPE2ai-16	VPE2ai-19
		1	40.03	43.55	36.38	37.32	33.86
		2	38.88	37.79	30.1	34.09	31.16
		3	41.54	35.75	30.45	43.68	26.41
		4	40.69	37.14	32.73	36.06	26.95
		5	39.69	41.71	34.44	34.87	26.77
		6	41.54	39.88	40.99	36.075	21.96
		7	42.16	40.04	37.51	34.86	24.02
		8	44.93	41.87	33.98	36.27	29.61
		9	40.39	40.21	38.747	41.35	22.69
		10	43.65	37.9762	34.59	40.24	25.51
		mean	41.35	39.5916	34.9917	37.4815	26.894
		sd	1.84965	2.4184	3.48826	3.19171	3.74977
		P-value		0.0844361	7.60316e-05	0.00384134	2.22413e-09

## Sheet: Fig. 4c
Supplementary Data to the Fig. 4c. Summary of cell numbers in the maternal tissue and the endosperm in developing grains of WT and RNAi-VPE2 transgenic lines.
Maternal seed tissues
		biological repetitions
Developmental starge	Line	1	2	3	4	5	6	7	8	9	10	11	12	mean	sd	P-value
3 DAF	WT	62408.6	64057.8	56878	86709.1	66140.8	69718.8	59232.9	70174.4	64207.9				66614.2	8700.81
	VPE2i-5	79868.9	59143.5	63038.5	81232.5	74043.6	67619.8	54029	60246.9	84750.2				69330.3	11043.3	0.570275
	VPE2i-11	58930.4	69745	57267.8	66542.1	64644.1	69240.1	51520.9	43592.4	55016.2				59611	8788.49	0.108703
6 DAF	WT	101379	108668	103823	102589	105124	98125.7	98781.7	104356	104529	110721			103810	3928.61
	VPE2i-5	112082	101679	105474	110588	103926	110352	111329	117749	113214	100223			108661	5590.06	0.0375352
	VPE2i-11	116729	133374	112246	137476	112921	120563	144262	125182	137041	157907	112504	151976	130182	15905.9	5.51791e-05
9 DAF	WT	114595	127932	126417	115494	97986.7	131305	131436	119687	109427				119364	11208.5
	VPE2i-5	126016	125667	124428	134075	124111	129791	147546	125826	125418				129209	7563.7	0.0441887
	VPE2i-11	134487	139379	129010	128665	132170	140342	139386	135566	143947	128730	117973	129754	133284	7090.47	0.00247322
12 DAF	WT	109412	104233	133315	126771	115017	104050	119986	120194	100652	116887			115052	10553
	VPE2i-5	124747	132038	116511	118790	127988	128250	121672	125350	124934	114836			123512	5498.2	0.0373323
	VPE2i-11	132046	126467	124491	133136	117583	134866	130543	122455	124754	136800	127724		128260	5810.24	0.00190906
Endosperm
		biological repetitions
Developmental starge	Line	1	2	3	4	5	6	7	8	9	10	11	12	mean	sd	P-value
3 DAF	WT	6412.75	3794.37	3714.05	7061.76	4722.48	4208.44	4464.24	5571.28	4414.29				4929.29	1170.95
	VPE2i-5	5852.22	3582.93	4013.06	5344.94	8172.74	4090.33	4492.02	9216.24	5569.63	9579.64			5991.37	2216.73	0.216757
	VPE2i-11	34999.2	9210.02	7914.34	7665.78	6371.7	8679.87	8128.29	4175.16	7757.55				10544.7	9287.62	0.0908129
6 DAF	WT	55365.7	68958.9	71592.2	24347.1	19554.7	20360.2	33763	23667.1	27316.2	25086.5	37212.3	35780.2	36917	18394.7
	VPE2i-5	30576.4	35352.9	42903	24904.9	22427.6	24286.3	27322.7	22932					28838.2	7148.9	0.255043
	VPE2i-11	35781	23422.8	19478.4	32728.6	15898.4	28493.3	26735.8	12675.2	33048.6	43786.4	46852.9	48138.6	30586.7	11735.8	0.325817
9 DAF	WT	95290.9	89796	78876.2	76732.2	98981.3	98569.9	101137	124887	127555				99091.8	17640.5
	VPE2i-5	98328.3	96846.5	99244.3	87189.9	103969	78368.5	61487.8	112228	116244				94878.4	17035.1	0.613294
	VPE2i-11	72526.7	64721.1	43809.5	55040	68240.8	64435.9	55908.8	60228.8	62526.3	65509	35364.7	72982	60107.8	11210.2	5.97411e-06
12 DAF	WT	182867	173593	214120	169357	176975	183139	178467	180111	174216				181427	13053.7
	VPE2i-5	149696	166073	184040	182534	160461	139716	140620	180482	150258	164688			161857	16726.3	0.011823
	VPE2i-11	115898	139106	93017.7	109949	147733	158108	144973	120815	142773	122309	118203	137751	129220	18778.1	8.90141e-07

## Sheet: Fig. 4d
Supplementary Data to the Fig. 4d. Summary of qRT-PCR of Jekyll1 and cathepsin B1 genes.
		Jekyll1										cathepsin B1
		biological repetitions										biological repetitions
developmental starge	Line	1	2	3	4	mean	sd	P-value		developmental starge	Line	1	2	3	4	mean	sd	P-value
6 DAF	WT	5.93854	11.4885	7.20715	4.99059	7.4062	2.86904			6 DAF	WT	0.245978	0.326914	0.409772	0.282577	0.31631	0.0705503
	VPE2i-5	2.69561	4.47956	3.8472	3.8733	3.72392	0.74519	0.0475165			VPE2i-5	0.385026	0.479337	0.323963	0.180087	0.342103	0.125504	0.732388
	VPE2i-11	4.57007	2.8441	2.53184	4.26906	3.55377	1.01529	0.0445788			VPE2i-11	0.435534	0.380035	0.407053	0.343273	0.391474	0.0393198	0.112032
	VPE2i-16	3.03899	2.57813	1.96084	3.28685	2.7162	0.582941	0.0185084			VPE2i-16	0.308932	0.26352	0.382067	0.516114	0.367658	0.110364	0.462848
	VPE2i-19	2.17787	2.12185	3.2766	2.32477	2.47527	0.541027	0.0148982			VPE2i-19	0.259045	0.362965	0.244259	0.19261	0.26472	0.0714209	0.343683
9 DAF	WT	5.62195	5.7152	5.34569	5.79574	5.61965	0.195957			9 DAF	WT	0.665317	0.652649	0.773134	0.444123	0.633806	0.137526
	VPE2i-5	3.50632	2.47092	2.99644	5.8009	3.69365	1.46706	0.0405234			VPE2i-5	0.404306	0.280146	0.42643	0.490573	0.400364	0.0881004	0.0288539
	VPE2i-11	1.77155	3.67345	3.92848	3.08524	3.11468	0.962526	0.00222063			VPE2i-11	0.32584	0.378012	0.131552	0.342141	0.294386	0.110722	0.00851082
	VPE2i-16	4.34498	2.80838	2.84131	3.41123	3.35148	0.717827	0.000886956			VPE2i-16	0.33138	0.324289	0.178985	0.208764	0.260854	0.078345	0.00328281
	VPE2i-19	4.50051	3.95851	3.02955	3.17727	3.66646	0.689421	0.00158697			VPE2i-19	0.260961	0.176785	0.205123	0.125534	0.192101	0.0565011	0.00101519
12 DAF	WT	0.938221	1.00913	1.29739	0.830626	1.01884	0.199675			12 DAF	WT	0.860997	0.705132	1.18035	0.691317	0.85945	0.22735
	VPE2i-5	0.69082	0.703909	1.17062	0.629987	0.798834	0.249941	0.218135			VPE2i-5	0.725027	0.520246	0.495544	0.369186	0.527501	0.147371	0.0497644
	VPE2i-11	0.771829	2.39323	0.924246	1.37158	1.36522	0.731075	0.395908			VPE2i-11	0.523317	0.597347	0.640509	0.53568	0.574213	0.0547893	0.0505134
	VPE2i-16	0.620079	1.47465	1.1786	1.58367	1.21425	0.431504	0.442526			VPE2i-16	0.339959	0.459959	0.38554	0.253325	0.359696	0.086458	0.00629174
	VPE2i-19	0.936908	1.0812	0.652737	1.16178	0.958157	0.223856	0.699795			VPE2i-19	0.300117	0.407599	0.158212	0.172381	0.259577	0.117519	0.00336839

## Sheet: Fig. 4e
Supplementary Data to the Fig. 4e. Summary of qRT-PCR of END1 and BETL genes.																												#REF!
		END1										BETL
		biological repetitions										biological repetitions
developmental starge	Line	1	2	3	4	mean	sd	P-value		developmental starge	Line	1	2	3	4	mean	sd	P-value
6 DAF	WT	9.23417	10.406	9.03824	6.44856	8.78175	1.66859			6 DAF	WT	0.411311	0.409761	0.76109	0.475765	0.514482	0.167258
	VPE2i-5	7.93682	9.52773	5.98118	5.51461	7.24009	1.8512	0.262239			VPE2i-5	0.296578	0.413335	0.529233	0.578485	0.454408	0.125951	0.586931
	VPE2i-11	2.87463	3.91419	3.88069	2.87933	3.38721	0.589327	0.00088663			VPE2i-11	0.0999809	0.270538	0.14577	0.100811	0.154275	0.0804064	0.00815244
	VPE2i-16	4.73309	3.81535	6.98938	1.36644	4.22606	2.3266	0.0190189			VPE2i-16	0.39384	0.183124	0.108159	0.0493925	0.183629	0.150448	0.0259019
	VPE2i-19	3.6866	1.24278	0.634366	2.82318	2.09673	1.40513	0.000862372			VPE2i-19	0.0247371	0.00630189	0.00268083	0.260345	0.0735162	0.124926	0.00553324
9 DAF	WT	21.6591	17.5441	17.2261	20.1804	19.1524	2.13213			9 DAF	WT	0.442067	0.600664	0.595728	0.582295	0.555188	0.0758127
	VPE2i-5	14.2762	12.2759	19.1358	8.36031	13.512	4.48253	0.0634385			VPE2i-5	0.516483	0.656599	0.617401	0.515688	0.576543	0.0716215	0.696388
	VPE2i-11	7.03341	9.77438	9.87151	14.9698	10.4123	3.31097	0.00438152			VPE2i-11	0.444278	0.459395	0.386685	0.482999	0.443339	0.0409929	0.0409066
	VPE2i-16	6.96708	13.2533	5.24019	9.0358	8.62411	3.45427	0.0020399			VPE2i-16	0.413005	0.422184	0.11034	0.389274	0.333701	0.149551	0.03844
	VPE2i-19	10.9759	13.2205	12.6277	11.0049	11.9573	1.14239	0.00100853			VPE2i-19	0.242018	0.340811	0.34215	0.454408	0.344847	0.0867965	0.0107016
12 DAF	WT	27.5551	24.2122	27.3747	27.379	26.6303	1.6142			12 DAF	WT	0.141808	0.334766	0.217789	0.122275	0.20416	0.0963268
	VPE2i-5	21.0417	15.2183	14.8884	23.857	18.7514	4.42409	0.015495			VPE2i-5	0.160285	0.381839	0.307387	0.190432	0.259986	0.103074	0.458834
	VPE2i-11	22.9741	19.2126	17.5628	15.7058	18.8638	3.09201	0.00431421			VPE2i-11	0.202931	0.180345	0.208015	0.203959	0.198812	0.0125059	0.915922
	VPE2i-16	15.5528	21.5597	23.1027	22.3254	20.6351	3.44626	0.019797			VPE2i-16	0.252234	0.213073	0.158599	0.329906	0.238453	0.0720517	0.589261
	VPE2i-19	16.5793	18.5292	16.0458	23.3579	18.6281	3.32899	0.00495101			VPE2i-19	0.277279	0.244951	0.318334	0.348718	0.29732	0.0455614	0.130955

## Sheet: Fig. 5b
Supplementary Data to the Fig. 5b. Summary of qRT-PCR of SUT1, SUT2, SWEET11a and SWEET11b genes.
		SUT1										SUT2										SWEET11a										SWEET11b
		biological repetitions										biological repetitions										biological repetitions										biological repetitions
developmental starge	Line	1	2	3	4	mean	sd	P-value		developmental starge	Line	1	2	3	4	mean	sd	P-value		developmental starge	Line	1	2	3	4	mean	sd	P-value		developmental starge	Line	1	2	3	4	mean	sd	P-value
6 DAF	WT	0.999536	2.27392	1.83622	0.709505	1.4548	0.725529			6 DAF	WT	0.431694	0.483996	0.305128	0.251272	0.368023	0.108152			6 DAF	WT	0.049403	0.0836321	0.0780415	0.0482226	0.0648248	0.0186356			6 DAF	WT	0.322481	0.404228	0.402289	0.3469	0.368974	0.0408314
	VPE2i-5	1.49806	1.35115	1.46653	1.04836	1.34102	0.205072	0.772991			VPE2i-5	0.434809	0.353222	0.314637	0.362002	0.366167	0.050173	0.97618			VPE2i-5	0.0841723	0.134045	0.134303	0.134507	0.121757	0.0250571	0.0107537			VPE2i-5	0.365845	0.576688	0.708507	0.728122	0.59479	0.166786	0.03905
	VPE2i-11	0.511571	0.849415	0.541006	0.47697	0.59474	0.171788	0.0605127			VPE2i-11	0.326747	0.358365	0.342699	0.265793	0.323401	0.0405167	0.469025			VPE2i-11	0.133872	0.116385	0.078039	0.118731	0.111757	0.023777	0.0209269			VPE2i-11	0.592459	0.613761	0.963836	0.639985	0.70251	0.175298	0.0100152
	VPE2i-16	1.79302	0.743994	4.02686	0.552938	1.7792	1.59453	0.723835			VPE2i-16	0.227052	0.174917	0.31812	0.215515	0.233901	0.0604343	0.0735525			VPE2i-16	0.154156	0.100339	0.220473	0.208602	0.170892	0.0551913	0.0108136			VPE2i-16	0.618714	0.529383	0.887255	0.686927	0.68057	0.152143	0.00748522
	VPE2i-19	0.506278	0.426551	0.284282	0.896181	0.528323	0.261864	0.053132			VPE2i-19	0.186948	0.260064	0.161279	0.308669	0.22924	0.0674944	0.0723348			VPE2i-19	0.110429	0.178781	0.152334	0.327403	0.192237	0.0944029	0.0381194			VPE2i-19	0.616156	0.703192	0.61472	0.84378	0.694462	0.1078	0.00132234
9 DAF	WT	4.08896	3.78001	5.88695	4.12997	4.47147	0.956494			9 DAF	WT	0.507295	0.548646	0.394784	0.675328	0.531513	0.115841			9 DAF	WT	0.112049	0.107332	0.107811	0.109612	0.109201	0.00213747			9 DAF	WT	0.777985	0.602022	0.58301	0.669849	0.658216	0.0881167
	VPE2i-5	2.98626	3.48867	4.58827	5.34683	4.10251	1.06569	0.624758			VPE2i-5	0.536096	0.600262	0.499035	0.517989	0.538345	0.0439635	0.915783			VPE2i-5	0.0532401	0.108419	0.33235	0.0974516	0.147865	0.125281	0.559812			VPE2i-5	1.70089	0.805735	1.30651	0.90264	1.17894	0.410014	0.047589
	VPE2i-11	2.88924	2.69067	2.49481	1.27904	2.33844	0.72439	0.0119919			VPE2i-11	0.635905	0.485206	0.445647	0.411748	0.494627	0.0988536	0.64525			VPE2i-11	0.169023	0.182049	0.143352	0.218635	0.178265	0.0313493	0.00458875			VPE2i-11	0.975362	0.962777	0.852536	1.18896	0.994908	0.140641	0.00667017
	VPE2i-16	3.51424	3.55998	1.3144	1.81096	2.5499	1.15797	0.042977			VPE2i-16	0.450646	0.279004	0.337074	0.465361	0.383021	0.0899701	0.089309			VPE2i-16	0.212673	0.165779	0.181975	0.104973	0.16635	0.0453041	0.0452803			VPE2i-16	0.708253	1.05992	0.993072	0.856136	0.904346	0.155835	0.0333045
	VPE2i-19	2.69769	2.65769	2.237	3.80545	2.84946	0.670528	0.0321176			VPE2i-19	0.449398	0.276097	0.459575		0.395023	0.103119	0.168089			VPE2i-19	0.118672	0.374543	0.20199	0.142685	0.209473	0.115484	0.133198			VPE2i-19	1.20889	1.2745	0.685977	0.718702	0.972017	0.312832	0.101697
12 DAF	WT	5.07778	3.66483	5.28395	6.70034	5.18173	1.24209			12 DAF	WT	1.05077	0.678008	0.462479	0.57572	0.691743	0.255022			12 DAF	WT	0.199663	0.14903	0.189255	0.20042	0.184592	0.0242489			12 DAF	WT	0.556935	0.627304	0.747431	0.580198	0.627967	0.0848518
	VPE2i-5	5.05773	4.12052	2.1382	4.05629	3.84319	1.22535	0.175846			VPE2i-5	0.993376	0.688079	0.825739	0.844011	0.837801	0.124906	0.343296			VPE2i-5	0.370008	0.184814	0.451894	0.460658	0.366843	0.128036	0.0312812			VPE2i-5	1.78791	0.824371	1.25203	1.98094	1.46132	0.524778	0.0201886
	VPE2i-11	3.77803	2.58852	3.24942	4.06789	3.42097	0.650231	0.0457925			VPE2i-11	0.903408	0.904572	0.72036	0.959306	0.871912	0.104346	0.238834			VPE2i-11	0.709671	0.924981	0.424891	0.407592	0.616784	0.247789	0.0132745			VPE2i-11	1.08503	1.89795	1.45573	1.38023	1.45473	0.335992	0.00308953
	VPE2i-16	2.85742	3.97414	2.77343	3.56967	3.29366	0.577403	0.0329928			VPE2i-16	0.982851	0.784978	0.768576	0.675334	0.802935	0.129299	0.466262			VPE2i-16	0.324952	0.754101	0.327894	0.603346	0.502573	0.212511	0.0248508			VPE2i-16	1.31958	1.67343	1.88636	1.33193	1.55282	0.276276	0.000685602
	VPE2i-19	1.57584	1.76591	1.2944	1.20544	1.4604	0.257696	0.00108449			VPE2i-19	0.704208	1.29496	1.06748	0.967846	1.00862	0.244803	0.123174			VPE2i-19	0.447898	0.659388	0.370287	0.316505	0.44852	0.15057	0.0134489			VPE2i-19	0.981746	1.44122	0.846537	1.11265	1.09554	0.25478	0.0131048

## Sheet: Fig. 6b
Supplementary Data to the Fig. 6b. Summary of starch content.
		biological repetitions
Developmental starge	Line	1	2	3	4	5	6	7	8	mean	sd	P-value
6 DAF	WT	20.4409	21.5216	15.3413	17.4833	12.9837	11.5485	12.0185	18.2875	16.2032	3.82685
	VPE2i-5	18.3172	7.97906	8.71127	17.7807	13.3428	10.2713	16.0235	14.0817	13.3134	3.99679	0.161794
	VPE2i-11	8.52076	6.87879	5.26537	10.7943	8.79035	7.05166	5.05829	7.08515	7.43058	1.8987	4.53762e-05
	VPE2i-16	6.5978	8.84292	14.8394	7.79705	7.43015	6.14768	5.28591	8.70284	8.20547	2.9465	0.000351916
	VPE2i-19	13.552	2.85103	2.67226	8.20919	10.6193	2.08328	14.9826	11.0867	8.25705	5.14628	0.00350375
9 DAF	WT	40.6358	35.019	57.0017	76.9545	58.1081	51.0201	30.4038	41.4607	48.8255	15.1203
	VPE2i-5	30.7202	31.4557	32.4001	43.6506	34.3005	39.0896	37.2745	41.4687	36.295	4.82977	0.0424036
	VPE2i-11	26.8059	28.7473	29.3454	39.3962	26.9275	17.1003	19.6933	22.1409	26.2696	6.89717	0.00180697
	VPE2i-16	26.8415	24.1793	39.1607	36.5528	34.2184	19.9031	23.5124	31.2867	29.4569	6.88519	0.00529006
	VPE2i-19	17.8641	14.7793	46.0358	28.2302	16.1477	19.2366	11.6472	11.3749	20.6645	11.5478	0.000914199
12 DAF	WT	59.007	58.9389	67.2196	76.9193	63.3013	69.4213	55.4077	49.4977	62.4641	8.64351
	VPE2i-5	57.3706	57.0431	53.4806	42.7968	65.77	52.0981	49.7895	57.9039	54.5316	6.75342	0.0600796
	VPE2i-11	52.1366	34.7451	41.3163	50.2737	52.9865	45.0048	17.9454	28.7755	40.398	12.4615	0.00105016
	VPE2i-16	42.9008	43.1151	51.1702	48.6219	54.9264	40.0084	32.3151	43.57	44.5785	7.01152	0.000457784
	VPE2i-19	49.3411	49.7927	49.7544	49.1133	40.2392	43.3609	26.5121	41.8255	43.7424	7.98138	0.000498309

[truncated: 7 more sheets: Fig. 6c, Fig. 7a, Fig. 7b, Suppl. Fig. 2, Suppl. Fig. 3a, Suppl. Fig. 3b, Suppl. Fig. 5]
